# Supplementary material for: Space Flight Enhances Stress Pathways in Human Neural Stem Cells
Source: Biomolecules. 2024 Jan 3;14(1):65. doi: 10.3390/biom14010065 (PMC10813251; doi:10.3390/biom14010065)
Supplement: Supplementary file 1 [file biomolecules-14-00065-s001.zip]

Archive with 6 entries (6 files):
- 240101_SupplementalFigs.pdf
- FigS1_Spaceflight_automated_experiment.tif
- FigS2_Naive_OLPs_w_SPCSecretom.tif
- VideoS2_Naive_NSCs_w_SPCSecretom.mp4
- VideoS3_Naive_SPC--OLPs_wSPC-NSCs_Secrtm-B.avi
- Video_S1_NSCs1wk_Spc_Autoph_Posit2.mp4
